# Supplementary material for: Atherogenic Risk in Shift Versus Non-Shift Workers: Associations with Sociodemographic and Lifestyle Factors
Source: Diseases. 2025 Jun 18;13(6):188. doi: 10.3390/diseases13060188 (PMC12191711; doi:10.3390/diseases13060188)
Supplement: Supplementary file 1 [file diseases-13-00188-s001.zip]

Archive with 1 entries (1 files):
- diseases-3656813-supplementary.pdf
